# Supplementary material for: Changes in endemic patterns of respiratory syncytial virus infection in pediatric patients under the pressure of nonpharmaceutical interventions for COVID‐19 in Beijing, China
Source: J Med Virol. 2022 Dec 22;95(1):e28411. doi: 10.1002/jmv.28411 (PMC9878212; doi:10.1002/jmv.28411)
Supplement: Supplementary file 1 — Supplementary information. [file JMV-95-0-s001.xlsx]

## Sheet: Sheet1
			Genotype	GenBank number of the reference sequence
			RSV-A	JX198112.1 NC03835.1 KU316171 KP856969 JX069803 JX069800 JF920057 KF826856 KT285064 MH182061 MH181999 MH182036 MZ516142 MZ516130 KY654518 KY654515 MZ516108 MZ516138
			RSV-B	JX198112.1 NC03835.1 KU316171 KP856969 JX069803 JX069800 JF920057 KF826856 KT285064 MH182061 MH181999 MH182036 MZ516142 MZ516130 KY654518 KY654515 MZ516108 MZ516138
